# Supplementary material for: Deficiencies in clinical reasoning of LLMs in low back pain management and remediation via prompt engineering: from performance evaluation to error diagnosis
Source: Front Artif Intell. 2026 May 25;9:1811701. doi: 10.3389/frai.2026.1811701 (PMC13243384; doi:10.3389/frai.2026.1811701)
Supplement: Supplementary file 1 [file Data_Sheet_1.zip]

Archive with 23 entries (14 files):
- 补充材料/
- 补充材料/Appendix 1/
- 补充材料/Appendix 1/Appendix 1.docx
- 补充材料/Appendix 1/~$PEND~1.DOC
- 补充材料/Supplementary Materials 1/
- 补充材料/Supplementary Materials 1/Model Version.docx
- 补充材料/Supplementary materials 2/
- 补充材料/Supplementary materials 2/Table S1.docx
- 补充材料/Supplementary materials 3/
- 补充材料/Supplementary materials 3/s2(Deepseek-V2.5).docx
- 补充材料/Supplementary materials 3/S2(GPT-4o).docx
- 补充材料/Supplementary materials 3/S2(GPT-5).docx
- 补充材料/Supplementary materials 3/S2(GPT-o3).docx
- 补充材料/Supplementary materials 3/S2(Grok4).docx
- 补充材料/Supplementary materials 4/
- 补充材料/Supplementary materials 4/Scoring Criteria .docx
- 补充材料/Supplementary materials 5/
- 补充材料/Supplementary materials 5/Deepseek-V2.5/
- 补充材料/Supplementary materials 5/Deepseek-V2.5/A(Deepseek-V2.5).docx
- 补充材料/Supplementary materials 5/Deepseek-V2.5/B(Deepseek-V2.5).docx
- 补充材料/Supplementary materials 5/GPT-4o/
- 补充材料/Supplementary materials 5/GPT-4o/A(GPT-4o).docx
- 补充材料/Supplementary materials 5/GPT-4o/B(GPT-40).docx
